# Supplementary material for: Molecular prevalence of Ehrlichia canis in dogs examined at the Hospital de Clínicas Veterinárias of Universidade Federal de Pelotas, Southern Rio Grande do Sul, Brazil
Source: Parasite Epidemiol Control. 2026 Feb 4;33:e00480. doi: 10.1016/j.parepi.2026.e00480 (PMC12906024; doi:10.1016/j.parepi.2026.e00480)
Supplement: Supplementary file 3 — Supplementary material 3 [file mmc3.xlsx]

## Sheet: Data (English)
Number	Age	Age category	Sex	Result			Indicator	Times repeated
1	2.6	1 - 6 years	Female	Not detected			D	16
2	14	>6 years	Male	Detected			ND	79
3	14	>6 years	Male	Not detected			TOTAL	95
4	8.2	>6 years	Female	Not detected			Porcentagem D	0.168421
5	2.8	1 - 6 years	Male	Not detected			Porcentagem ND	0.831579
6	7.11	>6 years	Female	Not detected
7	10.8	>6 years	Female	Detected
8	7.8	>6 years	Male	Not detected			ND:	Not detected
9	7.7	>6 years	Male	Not detected			D:	Detected
10	5.8	1 - 6 years	Male	Not detected
11	3.8	1 - 6 years	Female	Not detected
12	7	>6 years	Female	Detected
13	8.1	>6 years	Male	Not detected
14	7.11	>6 years	Female	Not detected
15	10	>6 years	Female	Detected
16	6,8 anos	>6 years	Female	Not detected
17	8.1	>6 years	Male	Not detected
18	7.6	>6 years	Male	Not detected
19	7	>6 years	Male	Not detected
20	4,6 anos	>6 years	Male	Not detected
21	9.11	>6 years	Female	Not detected
22	14.8	>6 years	Female	Not detected
23	4.8	1 - 6 years	Male	Detected
24	2.8	1 - 6 years	Female	Not detected
25	15.8	>6 years	Female	Detected
26	10.9	>6 years	Female	Not detected
27	10.7	>6 years	Male	Not detected
28	7.8	>6 years	Female	Not detected
29	3.8	1 - 6 years	Female	Not detected
30	14.9	>6 years	Female	Not detected
31	11.29	>6 years	Male	Not detected
32	NR	>6 years	Female	Not detected
33	8	>6 years	Female	Not detected
34	1.11	1 - 6 years	Female	Detected
35	13.8	>6 years	Female	Not detected
36	13.1	>6 years	Female	Not detected
37	8	>6 years	Female	Not detected
38	1.2	1 - 6 years	Female	Not detected
39	1.4	1 - 6 years	Male	Not detected
40		<1 año	Male	Not detected
41	5.9	1 - 6 years	Female	Not detected
42	7.8	>6 years	Female	Not detected
43	14.8	>6 years	Male	Not detected
44	6.8	>6 years	Male	Not detected
45	2.7	1 - 6 years	Female	Not detected
46	8.1	>6 years	Female	Not detected
47	3.2	1 - 6 years	Male	Not detected
48	2.7	1 - 6 years	Female	Not detected
49	8.7	>6 years	Male	Not detected
50	10.7	>6 years	Male	Not detected
51	10.2	>6 years	Female	Not detected
52	7.1	>6 years	Male	Not detected
53	8.7	>6 years	Female	Not detected
54	3 anos	>6 years	Male	Not detected
55	15	>6 years	Female	Not detected
56	10.2	>6 years	Female	Not detected
57	8.9	>6 years	Male	Not detected
58		<1 año	Male	Not detected
59	13.7	>6 years	Female	Not detected
60	0.8	<1 año	Male	Not detected
61	3.7	1 - 6 years	Male	Not detected
62	4.2	1 - 6 years	Male	Detected
63	10	>6 years	Female	Not detected
64	13.7	>6 years	Male	Not detected
65	7.7	>6 years	Female	Not detected
66	5.7	1 - 6 years	Male	Not detected
67	6.9	>6 years	Female	Not detected
68	13.7	>6 years	Female	Not detected
69	2.11	1 - 6 years	Male	Not detected
70	3	1 - 6 years	Female	Not detected
71	8.5	>6 years	Male	Not detected
72	9.11	>6 years	Female	Not detected
73	9.6	>6 years	Female	Not detected
74	1.3	1 - 6 years	Female	Not detected
75	2.6	1 - 6 years	Male	Detected
76	10.6	>6 years	Male	Not detected
77	16.6	>6 years	Male	Not detected
78	11.1	>6 years	Male	Not detected
79	13.3	>6 years	Male	Not detected
80	11.7	>6 years	Female	Detected
81	12.6	>6 years	Female	Not detected
82	11.7	>6 years	Female	Not detected
83	3.7	1 - 6 years	Male	Not detected
84	13	>6 years	Male	Not detected
85	8.6	>6 years	Female	Not detected
86	12	>6 years	Female	Detected
87	1	1 - 6 years	Male	Detected
88	5.2	1 - 6 years	Female	Not detected
89	14.1	>6 years	Male	Detected
90	3.2	1 - 6 years	Male	Detected
91	9.2	>6 years	Male	Not detected
92	6	>6 years	Female	Not detected
93	9	>6 years	Male	Not detected
94	2.2	1 - 6 years	Male	Detected
95	11.3	>6 years	Male	Detected

## Sheet: Summary
Variable	Count
Total females	18
Total males	46
Detected	16
Not detected	79
